# Supplementary material for: A new species of Longitarsus Latreille, 1829 (Coleoptera, Chrysomelidae, Galerucinae) pupating inside stem aerenchyma of the hydrophyte host from the Oriental Region
Source: Zookeys. 2011 Mar 24;(87):1–10. doi: 10.3897/zookeys.87.1294 (PMC3082995; doi:10.3897/zookeys.87.1294)
Supplement: XML Treatment for Longitarsus limnophilae [file zookeys.87.1294-treatment1.xml]

<!DOCTYPE tp:taxon-treatment
  PUBLIC "-//TaxonX//DTD Taxonomic Treatment Publishing DTD v0 20100105//EN" "tax-treatment-NSO.dtd">
<tp:taxon-treatment xmlns:tp="http://www.plazi.org/taxpub"><tp:treatment-meta><mixed-citation publication-type="journal"><person-group><name><surname>Prathapan</surname><given-names>K. D.</given-names></name><name><surname>Viraktamath</surname><given-names>C. A.</given-names></name></person-group><article-title>A new species of <italic>Longitarsus</italic> Latreille, 1829 (Coleoptera, Chrysomelidae, Galerucinae) pupating inside stem aerenchyma of the hydrophyte host from the Oriental Region</article-title><source>Zookeys</source><day>24</day><month>3</month><year>2011</year><volume>2011</volume><issue>87</issue><fpage>1</fpage><lpage>10</lpage><pub-id pub-id-type="doi">10.3897/zookeys.87.1294</pub-id></mixed-citation></tp:treatment-meta><tp:nomenclature><tp:taxon-name>
                            <tp:taxon-name-part taxon-name-part-type="genus">Longitarsus</tp:taxon-name-part>
                            <tp:taxon-name-part taxon-name-part-type="species">limnophilae</tp:taxon-name-part>
                        		<object-id xmlns:xlink="http://www.w3.org/1999/xlink" xlink:type="simple">urn:lsid:zoobank.org:act:A24AE7BC-6B6D-4880-994E-BB8D05667079</object-id>
                        </tp:taxon-name><tp:taxon-authority>Prathapan &amp; Viraktamath</tp:taxon-authority><tp:taxon-status xmlns:xlink="http://www.w3.org/1999/xlink" xlink:type="simple">sp. n.</tp:taxon-status><xref ref-type="fig" rid="F1">Figs 1</xref><xref ref-type="fig" rid="F2">8</xref><xref ref-type="fig" rid="F3">12</xref><xref ref-type="fig" rid="F4">15</xref></tp:nomenclature><tp:treatment-sec sec-type="Holotype"><title>Holotype</title><p>♂, with labels as follows: “INDIA Kerala / Vembayam / 12. ix. 2009 Prathapan Coll.” “<italic><tp:taxon-name>Longitarsus limnophilae</tp:taxon-name></italic> sp. nov. / Prathapan &amp; Viraktamath” “HOLOTYPE [red printed label]” (BMNH).</p></tp:treatment-sec><tp:treatment-sec sec-type="Paratypes"><title>Paratypes</title><p>(30 specimens): 7 ♂, 3 ♀. The same labels as holotype; 5 ♀. same data as for holotype except dating 3.x.2009; 5 ♂. same data except dating 24.x.2009; 9 ♂, 1 ♀. same data except dating 16.i.2010 (5 BMNH, 5 USNM, 5 UASB, 12 NPC, 3 PKDC).</p><fig id="F1" position="float" orientation="portrait"><label>Figure 1.</label><caption><p><italic><tp:taxon-name>Longitarsus limnophilae</tp:taxon-name></italic> sp. n., dorsal habitus</p></caption><graphic xmlns:xlink="http://www.w3.org/1999/xlink" xlink:href="ZooKeys-087-001-g001.jpg" position="float" orientation="portrait" xlink:type="simple"/></fig></tp:treatment-sec><tp:treatment-sec sec-type="Etymology"><title>Etymology.</title><p>This unique species is named after its host plant. The name is a noun in the genitive case.</p></tp:treatment-sec><tp:treatment-sec sec-type="Description"><title>Description.</title><p>Length 1.89 – 2.15 mm; width 0.91 – 1.08 mm; female (2.09 – 2.15 mm) slightly larger than male (1.89 – 2.12 mm). General color brown (<xref ref-type="fig" rid="F1">Fig. 1</xref>). Fore- and middle legs, hind tibia and tarsi light brown. Antenna piceous with proximal three to five antennomeres gradually turning brown. Labrum dark brown to piceous, suture narrowly piceous. Ventrites lighter than dorsum.</p><fig id="F2" position="float" orientation="portrait"><label>Figures 2–8.</label><caption><p><italic><tp:taxon-name>Longitarsus limnophilae</tp:taxon-name></italic> sp. n. <bold>2</bold> median lobe of aedeagus, ventral view; <bold>3</bold> median lobe of aedeagus, dorsal view; <bold>4</bold> median lobe of aedeagus, lateral view; <bold>5</bold> last abdominal ventrite of male (macerated specimen); <bold>6</bold> spermatheca; <bold>7</bold> tignum; <bold>8</bold> vaginal palpi.</p></caption><graphic xmlns:xlink="http://www.w3.org/1999/xlink" xlink:href="ZooKeys-087-001-g002.jpg" position="float" orientation="portrait" xlink:type="simple"/></fig><p>Vertex shiny, impunctate, minutely wrinkled. Ommatidia fully developed. Postcallinal sulcus weak but distinct. Frontal ridge unusual, broad and not sharply raised, anteriorly widening towards frontoclypeal suture, anteriorly forming ill-defined denticle in middle of flat, poorly developed anterofrontal ridge. Maxillary palpus with last palpomere longest. Antenna extends well beyond apex of elytra over pronotum. Second antennomere longer than half of third; second and third together longer than first, subequl to fourth; fifth longer than fourth; fifth to seventh subequal, eighth to tenth progressively shorter than previous antennomere. Pronotum anteriorly wider than posteriorly; 1.27 – 1.34 times wider than long; anterolateral callosity posteriorly lower than anteriorly, not forming denticle at pore; posterolateral callosity protrudes beyond lateral margin; lateral margin weakly curved, <!--PageBreak-->anteriorly broader than posteriorly; disc shiny with minute punctures more evident posteriorly. Elytra with well developed humeral calli, punctures distinct, width of interstices smaller than diameter of one puncture in middle of elytron. Elytral apex convex, with one long seta. Hind wings well developed. Scutellum triangular. First male protarsomere 1.60 – 1.67 times longer than wide; first female protarsomere 2.00 – 2.43 times longer than wide. Metatibia strongly curved in dorsal view, slightly curved in lateral view. Number of spinules on dorsolateral margin of metatibia, proximal to row of stiff bristles, vary from seven to ten. In lateral view, first metatarsomere 0.55 – 0.57 times as long as metatibia. Proximal end of first metatarsomere ventrally with thick characteristic patch of short pointed and capitate setae in both sexes. Last male ventrite internally with longitudinal ridge along middle (<xref ref-type="fig" rid="F2">Fig. 5</xref>); posterior margin bisinuate.</p><p>Aedeagus in lateral view gently curved, apex acutely pointed and slightly recurved (<xref ref-type="fig" rid="F2">Fig. 4</xref>); ventral side depressed with transparent window, lateral edges raised (<xref ref-type="fig" rid="F2">Fig. 2</xref>); dorsal opening covered with lamina not extending to apex (<xref ref-type="fig" rid="F2">Fig. 3</xref>). Arms of tegmen subequal to or slightly shorter than stem.</p><p>Spermatheca with receptacle widest in middle, internal side strongly convex, external side weakly concave; pump with horizontal part longer than vertical; spermathecal duct curved towards receptacle, coiled thrice proximally, not reaching half of receptacle<!--PageBreak--><!--PageBreak--><!--PageBreak--> (<xref ref-type="fig" rid="F2">Fig. 6</xref>). Vaginal palpus narrow at distal 1/3, widest at proximal 1/4; distal sclerotization shorter than proximal sclerotization or lateral membranous area (<xref ref-type="fig" rid="F2">Fig. 8</xref>). Tignum nearly straight, anterior sclerotization slightly wider than posterior (<xref ref-type="fig" rid="F2">Fig. 7</xref>).</p><fig id="F3" position="float" orientation="portrait"><label>Figures 9–12.</label><caption><p><italic><tp:taxon-name>Longitarsus limnophilae</tp:taxon-name></italic> sp. n. <bold>9</bold> habitat; <bold>10</bold> <italic><tp:taxon-name>Limnophila aquatica</tp:taxon-name></italic>; <bold>11</bold> <italic><tp:taxon-name>Longitarsus repens</tp:taxon-name></italic>; <bold>12</bold> adult feeding scars on leaf.</p></caption><graphic xmlns:xlink="http://www.w3.org/1999/xlink" xlink:href="ZooKeys-087-001-g003.jpg" position="float" orientation="portrait" xlink:type="simple"/></fig><fig id="F4" position="float" orientation="portrait"><label>Figures 13–16.</label><caption><p><italic><tp:taxon-name>Longitarsus limnophilae</tp:taxon-name></italic> sp. n. <bold>13</bold> egg; <bold>14</bold> larva; <bold>15, 16</bold> pupa inside stem aerenchyma.</p></caption><graphic xmlns:xlink="http://www.w3.org/1999/xlink" xlink:href="ZooKeys-087-001-g004.jpg" position="float" orientation="portrait" xlink:type="simple"/></fig></tp:treatment-sec><tp:treatment-sec sec-type="Remarks"><title>Remarks.</title><p><italic><tp:taxon-name>Longitarsus limnophilae</tp:taxon-name></italic> can easily be separated from all other south Indian species of <italic><tp:taxon-name>Longitarsus</tp:taxon-name></italic> by the anteriorly widening, flat frontal ridge (in the other species, the frontal ridge is more or less narrowly raised). <italic><tp:taxon-name>Longitarsus belgaumensis</tp:taxon-name></italic> Jacoby closely resembles <italic><tp:taxon-name>Longitarsus limnophilae</tp:taxon-name></italic> in having narrowly piceous elytral suture and dark distal antennomeres. But <italic><tp:taxon-name>Longitarsus limnophilae</tp:taxon-name></italic> can be separated from <italic><tp:taxon-name>Longitarsus belgaumensis</tp:taxon-name></italic> based on the antenna extending slightly beyond the apex of elytra over pronotum (in <italic><tp:taxon-name>Longitarsus belgaumensis</tp:taxon-name></italic>, antenna does not extend beyond the apex of elytra over pronotum), pronotum anteriorly wider than posteriorly (in <italic><tp:taxon-name>Longitarsus belgaumensis</tp:taxon-name></italic>, pronotum is an<!--PageBreak-->teriorly as wide as posteriorly with the maximum width in the middle), structure of frontal ridge (frontal ridge sharply raised along middle in <italic><tp:taxon-name>Longitarsus belgaumensis</tp:taxon-name></italic>) and genitalia.</p></tp:treatment-sec><tp:treatment-sec sec-type="Host plants"><title>Host plants.</title><p><italic><tp:taxon-name>Limnophila aquatica</tp:taxon-name></italic> (Roxb.) Alston (<tp:taxon-name>Scrophulariaceae</tp:taxon-name>) (<xref ref-type="fig" rid="F3">Fig. 10</xref>) is a rooted emergent hydrophyte growing in shallow streams, marshes and rice fields (<xref ref-type="fig" rid="F3">Fig. 9</xref>). Species of <italic><tp:taxon-name>Limnophila</tp:taxon-name></italic> R. Br., 1810 are widely distributed in the tropics and subtropics of the Old World and also occur as weeds. Stem aerenchyma in <italic><tp:taxon-name>Longitarsus aquatica</tp:taxon-name></italic> resembles the same in <italic><tp:taxon-name>Longitarsus sessiliflora</tp:taxon-name></italic> (Vahl) Blume termed as “wheel-type” by <xref ref-type="bibr" rid="B10">Jung et al. (2008)</xref>. <italic><tp:taxon-name>Longitarsus limnophilae</tp:taxon-name></italic> was also found to feed on <italic><tp:taxon-name>Longitarsus repens</tp:taxon-name></italic> (Benth.) Benth. (<xref ref-type="fig" rid="F3">Fig. 11</xref>).</p></tp:treatment-sec><tp:treatment-sec sec-type="Biology"><title>Biology.</title><p>Eggs (<xref ref-type="fig" rid="F4">Fig. 13</xref>) are laid on tender leaves and buds and the larvae are open feeders (<xref ref-type="fig" rid="F4">Fig. 14</xref>). The closely oriented tender leaves provide sufficient cover for the larva. Mature larva enters the stem aerenchyma in the internode by boring a tiny hole and pupation occurs in it, a little above the entry hole (<xref ref-type="fig" rid="F4">Figs 15, 16</xref>). Adult emerges through an exit hole nearly circular in shape with irregular margin. Adult feeds on both adaxial and abaxial surface of, mostly, tender leaves by scraping, often resulting in holes on the lamina (<xref ref-type="fig" rid="F3">Fig. 12</xref>). Adults when thrown in water floated initially and then swam with raised antennae held back over the sides of the pronotum. After swimming for a while, some performed a short jump on to the shore.</p></tp:treatment-sec><tp:treatment-sec sec-type="Distribution"><title>Distribution.</title><p>The types were collected from a single locality only. India (Kerala, Vembayam, 8°38'28"N, 76°56'39"E).</p></tp:treatment-sec><tp:treatment-sec sec-type="Discussion"><title>Discussion.</title><p><xref ref-type="bibr" rid="B9">Jolivet and Hawkeswood (1995)</xref> have listed <italic><tp:taxon-name>Bacopa</tp:taxon-name></italic> Aublet, 1775 (<tp:taxon-name>Scrophulariaceae</tp:taxon-name>), a genus of hydrophytes, among host plants of <italic><tp:taxon-name>Longitarsus</tp:taxon-name></italic>. But no further information is available on its biology on <italic><tp:taxon-name>Bacopa</tp:taxon-name></italic>. <italic><tp:taxon-name>Longitarsus limnophilae</tp:taxon-name></italic> and species of <italic><tp:taxon-name>Agasicles</tp:taxon-name></italic> represent two independently evolved lineages in <tp:taxon-name>Alticini</tp:taxon-name> adapted for larval leaf feeding and pupation inside the stem. <italic><tp:taxon-name>Agasicles</tp:taxon-name></italic> and <italic><tp:taxon-name>Longitarsus limnophilae</tp:taxon-name></italic> are the only flea beetles known to pupate inside the stem of their aquatic host plant above the water level. Wheel shaped stem aerenchyma of <italic><tp:taxon-name>Limnophila aquatica</tp:taxon-name></italic> serve as a safe abode for the pupa offering protection against natural enemies. Species of <italic><tp:taxon-name>Limnophila</tp:taxon-name></italic> being widely distributed aquatic weeds, <italic><tp:taxon-name>Longitarsus limnophilae</tp:taxon-name></italic> could be a potential biocontrol agent for them.</p><p>This is the first report of an Oriental flea beetle pupating inside the stem of its hydrophyte host.</p></tp:treatment-sec><ref-list><ref id="B10"><mixed-citation xmlns:xlink="http://www.w3.org/1999/xlink" xlink:type="simple"><person-group><name name-style="western"><surname>Jung</surname><given-names>J</given-names></name><name name-style="western"><surname>Lee</surname><given-names>SC</given-names></name><name name-style="western"><surname>Choi</surname><given-names>HK</given-names></name></person-group> (<year>2008</year>)<article-title> Anatomical Patterns of Aerenchyma in Aquatic and Wetland Plants.</article-title><source>Journal of Plant Biology</source><volume>51</volume>:<fpage>428</fpage>-<lpage>439</lpage>.</mixed-citation></ref><ref id="B9"><mixed-citation xmlns:xlink="http://www.w3.org/1999/xlink" xlink:type="simple"><person-group><name name-style="western"><surname>Jolivet</surname><given-names>P</given-names></name><name name-style="western"><surname>Hawkeswood</surname><given-names>TJ</given-names></name></person-group> (<year>1995</year>) <source>Host-plants of Chrysomelidae of the world: An Essay about the Relationships between the Leaf-beetles and their Food-plants.</source><publisher-name>Backhuys Publishers</publisher-name>, <publisher-loc>Leiden</publisher-loc>, <lpage>281</lpage> pp.</mixed-citation></ref></ref-list></tp:taxon-treatment>
